# Supplementary material for: The structure, function and evolution of a complete human chromosome 8
Source: Nature. 2021 Apr 7;593(7857):101–7. doi: 10.1038/s41586-021-03420-7 (PMC8099727; doi:10.1038/s41586-021-03420-7)
Supplement: Supplementary file 4 — Genes with greater sequence identity to CHM13 chromosome 8 than GRCh38. [file 41586_2021_3420_MOESM4_ESM.xlsx]

## Sheet: Sheet1
Supplementary Table 1. Genes with greater sequence identity to CHM13 chromosome 8 than GRCh38.
				Average % sequence identity			Average aligned bases						% sequence identity difference		# of indel events relative to GRCh38			# of inserted basepairs relative to GRCh38			# of deleted basepairs relative to GRCh38			# of mismatched basepairs relative to GRCh38			# of matching basepairs relative to GRCh38
Gene name	# of CHM13 transcripts	# of non-CHM13 transcripts	# of supporting samples	CHM13	GRCh38	Diff	CHM13	GRCh38	Raw read	Gene ID	Gene Type	Lifted-over Transcript ID	All bases	Gap-compressed	UTR	CDS	AA	UTR	CDS	AA	UTR	CDS	AA	UTR	CDS	AA	UTR	CDS	AA	ORF length (AA)	# of reads with expected-length ORF	Longest ORF length with >1 read	# of reads at longest ORF length
FAM83H	0	25	8	98.07	97.85	0.21	1363.16	1363.08	1364.12	ENSG00000180921.7	Protein-coding	ENST00000650760.1	0.2445	0.1794	2	0	0	4	0	0	2	0	0	5	4	2	1981	4139	1378	1380	--	--	--
RECQL4	55	100	7	98.4	97.45	0.94	2711.72	2711.78	2714.16	ENSG00000160957.14	Protein-coding	ENST00000617875.6	0.1571	0.1571	0	0	0	0	0	0	0	0	0	0	6	3	192	3621	1205	1208	--	--	--
CPSF1	123	248	6	97.77	97.38	0.39	4617.29	4616.71	4621.11	ENSG00000071894.17	Protein-coding	ENST00000616140.2	0	0	0	0	0	0	0	0	0	0	0	0	0	0	148	4332	1443	1443	--	669	5
NUDT18	0	30	7	97.27	96.43	0.85	1698.2	1699.73	1701.07	ENSG00000275074.2	Protein-coding	ENST00000611621.2	1.4332	0.0661	1	0	0	22	0	0	0	0	0	0	0	0	541	972	323	323	--	195	2
GSDMD	7	174	12	96.47	95.63	0.84	1787.52	1787.49	1790.84	ENSG00000104518.11	Protein-coding	ENST00000533063.5	0.0556	0.0556	0	0	0	0	0	0	0	0	0	0	1	0	201	1598	532	532	--	487	2
GATA4	35	41	5	97.93	97.73	0.2	1443.68	1443.68	1444.95	ENSG00000136574.17	Protein-coding	ENST00000532059.5	0	0	0	0	0	0	0	0	0	0	0	0	0	0	127	1332	443	443	--	117	2
CYHR1	4	334	13	98.01	97.77	0.24	1967.07	1967.06	1969.77	ENSG00000187954.12	Protein-coding	ENST00000530374.5	0.0535	0.0535	0	0	0	0	0	0	0	0	0	1	0	0	654	1215	404	404	--	230	2
HSF1	28	57	11	97.61	97.37	0.24	2370.61	2370.61	2372.56	ENSG00000185122.11	Protein-coding	ENST00000528838.6	0.0469	0.0469	0	0	0	0	0	0	0	0	0	0	1	1	544	1589	528	529	--	--	--
TRMT9B	0	65	5	97.86	97.61	0.25	2236.57	2236.02	2244.11	ENSG00000250305.9	Protein-coding	ENST00000524591.7	0.5202	0.3647	5	0	0	20	0	0	0	0	0	23	7	4	8203	1358	450	454	--	234	2
RPL30	0	96	10	98.49	98.27	0.22	937.15	937.12	939.65	ENSG00000156482.11	Protein-coding	ENST00000521291.5	0	0	0	0	0	0	0	0	0	0	0	0	0	0	227	348	115	115	--	114	3
ZFP41	27	74	8	97.66	97.12	0.54	3560.15	3560.15	3567.73	ENSG00000181638.20	Protein-coding	ENST00000520584.6	0.7004	0.2752	2	0	0	0	0	0	16	0	0	6	1	0	2665	596	198	198	19	266	4
SLC20A2	397	89	9	97.58	97.33	0.25	2184.75	2184.85	2190.69	ENSG00000168575.10	Protein-coding	ENST00000520262.6	0.0267	0.0267	0	0	0	0	0	0	0	0	0	1	0	0	1792	1959	652	652	--	131	2
CSMD1	0	166	5	98.51	98.25	0.26	3548.98	3548.92	3560.96	ENSG00000183117.19	Protein-coding	ENST00000520002.5	0.0767	0.0767	1	0	0	0	0	0	1	0	0	1	7	2	1040	10691	3563	3565	--	180	2
ERI1	235	318	9	98.72	98.52	0.2	2122.27	2122.55	2124.41	ENSG00000104626.15	Protein-coding	ENST00000519292.5	0.1898	0.1898	1	0	0	1	0	0	0	0	0	1	2	1	1056	1048	348	349	4	349	4
FBXO32	0	107	6	98.1	97.88	0.22	3682.33	3682.27	3684.08	ENSG00000156804.7	Protein-coding	ENST00000517956.5	0.2221	0.089	1	0	0	10	0	0	0	0	0	5	0	0	5671	1068	355	355	--	151	3
SLC45A4	0	23	5	98.17	97.91	0.26	3194.3	3194.3	3206.3	ENSG00000022567.9	Protein-coding	ENST00000517878.5	0.2017	0.2017	0	0	0	0	0	0	0	0	0	2	5	1	1041	2422	807	808	--	--	--
TIGD5	0	27	10	97.98	97.77	0.21	1920.3	1920.7	1922.81	ENSG00000179886.6	Protein-coding	ENST00000504548.4	0.3335	0.2596	2	0	0	3	0	0	3	0	0	11	1	1	3451	1928	641	642	--	--	--
TMEM64	30	64	8	97.74	97.37	0.38	2550.77	2551.19	2557.11	ENSG00000180694.14	Protein-coding	ENST00000458549.7	0.0801	0.0801	0	0	0	0	0	0	0	0	0	4	0	0	3845	1143	380	380	--	--	--
ZNF7	4	105	11	98.39	98.19	0.21	2238.18	2238.17	2242.36	ENSG00000147789.15	Protein-coding	ENST00000446747.6	0.1338	0.1338	0	0	0	0	0	0	0	0	0	1	2	1	147	2092	696	697	--	--	--
SMIM19	1	43	11	98.53	98.3	0.23	1547.67	1547.67	1549.88	ENSG00000176209.11	Protein-coding	ENST00000438528.7	0.1689	0.1689	3	0	0	2	0	0	1	0	0	2	0	0	2631	324	107	107	4	107	4
ESRP1	0	23	4	98.87	98.65	0.22	2689.09	2689.13	2691.43	ENSG00000104413.18	Protein-coding	ENST00000433389.8	0.1858	0.1858	0	0	0	0	0	0	0	0	0	6	1	0	1716	2045	681	681	--	--	--
R3HCC1	8	43	8	98.59	98.37	0.21	2627.65	2627.72	2629.63	ENSG00000104679.11	Protein-coding	ENST00000411463.2	0	0	0	0	0	0	0	0	0	0	0	0	0	0	24	1443	480	480	--	253	3
MROH6	1	24	8	97.45	97.22	0.23	3069.67	3069.75	3071.38	ENSG00000204839.9	Protein-coding	ENST00000398882.8	0.245	0.245	0	0	0	0	0	0	0	0	0	4	4	1	1101	2156	718	719	--	223	2
ARHGEF10	52	397	7	98.4	98.17	0.24	3437.6	3437.54	3441.07	ENSG00000104728.16	Protein-coding	ENST00000398564.5	0.0365	0.0365	0	0	0	0	0	0	0	0	0	2	0	0	1368	4110	1369	1369	--	249	2
ADHFE1	1	71	8	98.56	98.31	0.25	2353.55	2353.55	2357.86	ENSG00000147576.17	Protein-coding	ENST00000396623.8	0.1521	0.1521	0	0	0	0	0	0	0	0	0	2	1	1	566	1403	466	467	--	--	--
FAM135B	0	48	4	98.52	98.3	0.22	3159.69	3159.31	3174.4	ENSG00000147724.12	Protein-coding	ENST00000395297.6	0.1216	0.1216	0	0	0	0	0	0	0	0	0	4	5	2	3176	4216	1404	1406	--	--	--
KCNQ3	3	253	5	98.48	98.18	0.29	3054.91	3054.87	3060.7	ENSG00000184156.17	Protein-coding	ENST00000388996.10	0.2157	0.164	2	0	0	8	0	0	0	0	0	17	0	0	8947	2619	872	872	--	174	2
ASAH1	44	1002	12	98.54	97.85	0.68	1977.52	1977.44	1980.09	ENSG00000104763.19	Protein-coding	ENST00000381733.9	0.1194	0.1194	0	0	0	0	0	0	0	0	0	0	3	3	1276	1233	408	411	--	395	4
NKX3-1	3	54	8	98.52	98.27	0.25	1832.93	1833.54	1846.24	ENSG00000167034.10	Protein-coding	ENST00000380871.5	0.4271	0.214	3	0	0	0	0	0	10	0	0	4	0	0	2559	705	234	234	6	234	6
PCMTD1	73	391	12	98.5	98.21	0.29	2604.17	2604.05	2606.6	ENSG00000168300.14	Protein-coding	ENST00000360540.9	0.4699	0.1885	3	0	0	4	0	0	11	0	0	3	2	1	3164	1072	356	357	33	357	33
ZNF707	3	60	10	98.65	98.37	0.28	2054.37	2054.02	2059.32	ENSG00000181135.16	Protein-coding	ENST00000358656.9	0.2288	0.2288	0	0	0	0	0	0	0	0	0	3	2	1	1066	1114	370	371	3	460	2
CCDC25	57	671	13	98.56	98.31	0.25	2311.57	2311.57	2314.17	ENSG00000147419.19	Protein-coding	ENST00000356537.9	0.4122	0.1103	1	0	0	12	0	0	0	0	0	3	0	0	2997	627	208	208	33	208	33
GTF2E2	10	140	11	98.82	98.5	0.32	1575.78	1575.93	1577.78	ENSG00000197265.9	Protein-coding	ENST00000355904.9	0.3423	0.0572	1	0	0	6	0	0	0	0	0	0	0	0	871	876	291	291	24	291	24
MCPH1	59	529	12	98.58	98.35	0.23	2724.65	2724.65	2727.88	ENSG00000147316.13	Protein-coding	ENST00000344683.10	0.05	0.05	0	0	0	0	0	0	0	0	0	0	4	3	5500	2504	832	835	--	752	2
GLI4	11	42	7	98.2	97.91	0.29	1494.26	1494.26	1507.21	ENSG00000250571.7	Protein-coding	ENST00000340042.2	0.0749	0.0749	0	0	0	0	0	0	0	0	0	0	1	1	204	1130	375	376	1	295	2
ZNF696	16	42	10	98.29	98.04	0.26	1883.24	1883.17	1889.6	ENSG00000185730.8	Protein-coding	ENST00000330143.8	0.1932	0.1932	0	0	0	0	0	0	0	0	0	7	2	0	3526	1123	374	374	2	374	2
ANGPT2	4	40	10	98.42	98.16	0.26	2939.62	2939.68	2941.97	ENSG00000091879.14	Protein-coding	ENST00000325203.9	0.2954	0.2954	1	0	0	0	0	0	1	0	0	12	3	0	3912	1488	496	496	--	144	2
KBTBD11	5	240	5	98.44	98.18	0.26	2894.31	2894.3	2895.93	ENSG00000176595.4	Protein-coding	ENST00000320248.4	0.217	0.1737	2	0	0	0	0	0	5	0	0	10	0	0	5024	1872	623	623	--	136	2
PABPC1	27	32	6	98.73	98.53	0.21	1895.47	1895.28	1902.34	ENSG00000070756.16	Protein-coding	ENST00000318607.10	0	0	0	0	0	0	0	0	0	0	0	0	0	0	950	1911	636	636	--	108	2
CA8	0	152	7	97.95	97.7	0.25	1764.85	1764.85	1766.28	ENSG00000178538.10	Protein-coding	ENST00000317995.5	0.279	0.279	1	0	0	0	0	0	1	0	0	14	1	0	4847	872	290	290	9	290	9
MSRA	0	414	13	98.34	98.04	0.3	2249.57	2249.65	2252.21	ENSG00000175806.15	Protein-coding	ENST00000317173.9	0.1984	0.1984	0	0	0	0	0	0	0	0	0	3	0	0	801	708	235	235	--	192	2
HAS2	41	38	3	98.21	97.99	0.22	2239.58	2240.32	2258.95	ENSG00000170961.7	Protein-coding	ENST00000303924.5	0.2123	0.1416	2	0	0	0	0	0	5	0	0	4	0	0	2572	1659	552	552	11	552	11
COL22A1	0	21	5	98.18	97.88	0.3	2494.24	2494.24	2499	ENSG00000169436.17	Protein-coding	ENST00000303045.11	0.0469	0.0469	0	0	0	0	0	0	0	0	0	0	3	1	1513	4878	1625	1626	--	--	--
PSCA	1	32	3	98.4	97.36	1.05	887.69	887.69	889.22	ENSG00000167653.5	Protein-coding	ENST00000301258.5	1.1202	1.1202	0	0	0	0	0	0	0	0	0	9	2	0	628	343	114	114	--	189	2
PREX2	0	67	3	98.15	97.86	0.29	3579.87	3569.03	3592.72	ENSG00000046889.19	Protein-coding	ENST00000288368.5	0.3325	0.3233	4	0	0	2	0	0	3	0	0	25	6	0	5975	4815	1606	1606	--	100	2
WDYHV1	2	79	8	98.55	97.95	0.6	1412.32	1412.32	1414.35	ENSG00000156795.8	Protein-coding	ENST00000287387.7	0.5925	0.5925	0	0	0	0	0	0	0	0	0	5	4	4	896	614	201	205	13	205	13
TBC1D31	28	45	7	98.73	98.52	0.21	2778.38	2778.31	2785.91	ENSG00000156787.17	Protein-coding	ENST00000287380.6	0.0288	0.0288	0	0	0	0	0	0	0	0	0	0	1	0	277	3200	1066	1066	--	--	--
FAM167A	79	218	4	97.93	97.66	0.27	3469.48	3469.44	3471.19	ENSG00000154319.16	Protein-coding	ENST00000284486.9	0.3188	0.1229	3	0	0	11	0	0	0	0	0	1	1	1	3421	644	213	214	47	258	3
NDUFB9	1	33	6	98.98	98.64	0.34	1791.45	1791.45	1792.12	ENSG00000147684.9	Protein-coding	ENST00000276689.8	0	0	0	0	0	0	0	0	0	0	0	0	0	0	151	540	179	179	--	170	2
ARMC1	121	330	9	97.93	97.72	0.21	2272.7	2272.67	2273.95	ENSG00000104442.10	Protein-coding	ENST00000276569.8	0.2666	0.2666	1	0	0	1	0	0	0	0	0	6	1	0	2145	848	282	282	24	282	24
BIN3	23	311	11	98.26	98.02	0.25	2063.88	2062.97	2067.27	ENSG00000147439.13	Protein-coding	ENST00000276416.11	0.0545	0.0545	0	0	0	0	0	0	0	0	0	0	1	0	1074	761	253	253	--	299	2
SH2D4A	38	114	9	97.92	97.65	0.26	1916.81	1916.81	1929.32	ENSG00000104611.12	Protein-coding	ENST00000265807.8	0.2442	0.1222	1	0	0	0	0	0	5	0	0	3	0	0	1903	1365	454	454	7	454	7
ADAM28	0	41	4	98.63	98.16	0.47	2723.61	2722.68	2725.29	ENSG00000042980.13	Protein-coding	ENST00000265769.9	0.5826	0.3134	6	0	0	19	0	0	6	0	0	15	1	1	4670	2327	774	775	--	99	2
ANK1	6	58	7	97.81	97.42	0.39	2507.45	2507.45	2513.41	ENSG00000029534.21	Protein-coding	ENST00000265709.13	0.2711	0.0827	3	0	0	5	0	0	14	0	0	1	3	0	2769	5691	1897	1897	--	203	2
FAM86B2	2	28	6	98.34	98.05	0.29	2899.71	2899.25	2900.57	ENSG00000145002.12	Protein-coding	ENST00000262365.8	70.5836	1.061	0	1	19	0	0	7	0	892	304	2	1	2	273	100	24	330	--	--	--
ERICH1	24	166	9	98.38	97.96	0.41	2381.42	2381.42	2387.5	ENSG00000104714.14	Protein-coding	ENST00000262109.8	0.1112	0.1112	0	0	0	0	0	0	0	0	0	0	2	0	466	1330	443	443	--	493	5
ZDHHC2	78	101	8	98.2	97.8	0.4	2256.4	2254.15	2268.96	ENSG00000104219.13	Protein-coding	ENST00000262096.13	0.4895	0.0678	2	0	0	0	0	0	27	0	0	2	0	0	4791	1104	367	367	8	367	8
TGS1	53	321	13	98.39	98.15	0.24	1553.08	1553	1556.67	ENSG00000137574.11	Protein-coding	ENST00000260129.6	0.0447	0.0447	0	0	0	0	0	0	0	0	0	1	1	1	1914	2561	852	853	--	130	2
BLK	2	163	1	98.01	97.79	0.22	2009.63	2009.63	2012.37	ENSG00000136573.14	Protein-coding	ENST00000259089.9	0.1806	0.1806	0	0	0	0	0	0	0	0	0	2	2	0	695	1516	505	505	--	185	2
CHRAC1	10	490	11	98.09	97.88	0.22	1910.63	1910.62	1912.92	ENSG00000104472.10	Protein-coding	ENST00000220913.10	0.2418	0.2418	2	0	0	0	0	0	2	0	0	4	0	0	2079	396	131	131	32	154	2
CHS.53546	0	22	2	98.53	98.27	0.27	3004.23	3004.23	3004.64	CHS.53546	Antisense RNA	--	--	--	--	--	--	--	--	--	--	--	--	--	--	--	--	--	--	--	--	137	2
AC016065.1	1	73	10	97.98	97.28	0.7	1452.55	1452.18	1454.14	ENSG00000246089.3	lncRNA	--	--	--	--	--	--	--	--	--	--	--	--	--	--	--	--	--	--	--	--	--	--
AC021613.1	0	23	4	98.19	97.98	0.21	2983.48	2983.48	2984.61	ENSG00000254092.2	lncRNA	--	--	--	--	--	--	--	--	--	--	--	--	--	--	--	--	--	--	--	--	--	--
AC025839.1	0	31	1	97.96	97.08	0.87	2977.9	2977.81	2984.61	ENSG00000287677.2	lncRNA	--	--	--	--	--	--	--	--	--	--	--	--	--	--	--	--	--	--	--	--	--	--
AC027251.1	0	59	2	98.32	97.72	0.59	3286.19	3286.19	3287.69	ENSG00000286934.1	lncRNA	--	--	--	--	--	--	--	--	--	--	--	--	--	--	--	--	--	--	--	--	130	2
AC055854.1	0	168	2	98.81	97.63	1.19	2063.45	2063.46	2064.36	ENSG00000253125.1	lncRNA	--	--	--	--	--	--	--	--	--	--	--	--	--	--	--	--	--	--	--	--	316	2
AC064807.1	5	24	9	97.85	97.64	0.22	1097.58	1097.58	1106.96	ENSG00000228801.6	lncRNA	--	--	--	--	--	--	--	--	--	--	--	--	--	--	--	--	--	--	--	--	--	--
AC068587.4	2	94	7	97.64	97.31	0.33	2751.07	2751.1	2762.27	ENSG00000283674.3	lncRNA	--	--	--	--	--	--	--	--	--	--	--	--	--	--	--	--	--	--	--	--	117	2
AC084026.2	0	27	1	98.94	98.69	0.25	1147.11	1147.11	1149.33	ENSG00000253632.1	lncRNA	--	--	--	--	--	--	--	--	--	--	--	--	--	--	--	--	--	--	--	--	--	--
AC100861.1	1	203	8	97.79	97.51	0.28	1263.29	1260.51	1283.61	ENSG00000246582.3	lncRNA	--	--	--	--	--	--	--	--	--	--	--	--	--	--	--	--	--	--	--	--	137	2
AC105046.2	0	30	1	98.89	97.43	1.46	2372.67	2372.67	2373.73	ENSG00000287812.1	lncRNA	--	--	--	--	--	--	--	--	--	--	--	--	--	--	--	--	--	--	--	--	256	7
AC105233.4	0	44	2	97.68	97.38	0.3	3098.16	3098.07	3104.5	ENSG00000284606.1	lncRNA	--	--	--	--	--	--	--	--	--	--	--	--	--	--	--	--	--	--	--	--	117	2
AC107375.1	0	106	4	98.09	97.81	0.28	2258.45	2258.76	2260.1	ENSG00000259891.1	lncRNA	--	--	--	--	--	--	--	--	--	--	--	--	--	--	--	--	--	--	--	--	170	2
CASC19	1	39	3	97.15	96.94	0.21	1536.85	1536.82	1546.64	ENSG00000254166.3	lncRNA	--	--	--	--	--	--	--	--	--	--	--	--	--	--	--	--	--	--	--	--	--	--
CHS.52697	0	63	2	98.69	98.28	0.41	1908.49	1908.49	1909.7	CHS.52697	lncRNA	--	--	--	--	--	--	--	--	--	--	--	--	--	--	--	--	--	--	--	--	--	--
DLGAP2-AS1	0	22	2	99.65	99.18	0.47	2328.23	2327.18	2328.77	ENSG00000253267.5	lncRNA	--	--	--	--	--	--	--	--	--	--	--	--	--	--	--	--	--	--	--	--	256	7
FAM66A	0	41	3	98.23	97.91	0.32	3010.66	3010.66	3017.78	ENSG00000227888.4	lncRNA	--	--	--	--	--	--	--	--	--	--	--	--	--	--	--	--	--	--	--	--	112	2
FAM66D	1	98	3	98.2	97.98	0.21	3137.36	3137.27	3139.15	ENSG00000255052.5	lncRNA	--	--	--	--	--	--	--	--	--	--	--	--	--	--	--	--	--	--	--	--	129	2
LINC00534	0	39	4	98.15	97.84	0.31	2562.08	2561.82	2577.92	ENSG00000253394.6	lncRNA	--	--	--	--	--	--	--	--	--	--	--	--	--	--	--	--	--	--	--	--	--	--
LOC100506990	3	330	12	98.14	97.87	0.27	2329.17	2329.03	2331.79	CHS.52781	lncRNA	--	--	--	--	--	--	--	--	--	--	--	--	--	--	--	--	--	--	--	--	166	2
LOC105379219	1	30	3	97.64	97.39	0.26	2473.47	2473.53	2473.97	CHS.52652	lncRNA	--	--	--	--	--	--	--	--	--	--	--	--	--	--	--	--	--	--	--	--	--	--
MCPH1-AS1	3	28	6	98.22	97.51	0.71	2791.32	2791.32	2792.14	ENSG00000249898.8	lncRNA	--	--	--	--	--	--	--	--	--	--	--	--	--	--	--	--	--	--	--	--	101	2
MINCR	0	100	13	97.63	97.24	0.39	680.51	680.51	681.49	ENSG00000253716.6	lncRNA	--	--	--	--	--	--	--	--	--	--	--	--	--	--	--	--	--	--	--	--	134	8
MIR124-2HG	0	629	2	98.47	98.2	0.27	2992.62	2992.61	2993.31	ENSG00000254377.6	lncRNA	--	--	--	--	--	--	--	--	--	--	--	--	--	--	--	--	--	--	--	--	175	3
MSC-AS1	21	57	7	98.54	98.06	0.48	2305.65	2305.65	2307.12	ENSG00000235531.11	lncRNA	--	--	--	--	--	--	--	--	--	--	--	--	--	--	--	--	--	--	--	--	123	2
PAICSP4	0	151	3	98.16	97.87	0.28	3183.65	3183.67	3184.19	ENSG00000254244.1	Processed pseudogene	--	--	--	--	--	--	--	--	--	--	--	--	--	--	--	--	--	--	--	--	--	--
SEPTIN10P1	0	22	1	99.65	99.37	0.27	2132.55	2132.55	2133.27	ENSG00000253541.1	Processed pseudogene	--	--	--	--	--	--	--	--	--	--	--	--	--	--	--	--	--	--	--	--	138	13
FAM86B1	3	32	8	97.76	97.51	0.26	2809.81	2802.91	2819.5	ENSG00000186523.14	Protein-coding	ENST00000533852.6	0	0	0	0	0	0	0	0	0	0	0	0	0	0	1050	993	330	330	--	159	2
RPL7P9	0	36	7	95.69	95.45	0.23	812.61	819.83	822.92	CHS.123538	Pseudogene	--	--	--	--	--	--	--	--	--	--	--	--	--	--	--	--	--	--	--	--	--	--
AC105235.1	1	30	1	98.97	98.71	0.26	3244.3	3244.3	3246.6	ENSG00000279786.1	TEC	--	--	--	--	--	--	--	--	--	--	--	--	--	--	--	--	--	--	--	--	113	3
RPL23AP53	176	104	7	98.43	98.17	0.26	3414.33	3414.33	3419.13	ENSG00000223508.5	Transcribed, processed pseudogene	--	--	--	--	--	--	--	--	--	--	--	--	--	--	--	--	--	--	--	--	191	16
AC105233.5	0	28	4	97.61	97.25	0.36	1567.89	1567.43	1570.57	ENSG00000284661.1	Transcribed, unprocessed pseudogene	--	--	--	--	--	--	--	--	--	--	--	--	--	--	--	--	--	--	--	--	--	--
ALG1L13P	0	23	2	98.98	98.06	0.92	2306.91	2306.91	2312.13	ENSG00000253981.5	Transcribed, unprocessed pseudogene	--	--	--	--	--	--	--	--	--	--	--	--	--	--	--	--	--	--	--	--	--	--
ENPP7P6	2	71	8	98.19	97.8	0.39	2362.3	2362.3	2371.92	ENSG00000255549.2	Transcribed, unprocessed pseudogene	--	--	--	--	--	--	--	--	--	--	--	--	--	--	--	--	--	--	--	--	125	2
Indel: Insertion/deletion
UTR: Untranslated region
CDS: Coding sequence
AA: Amino acid
