# Supplementary material for: The structure, function and evolution of a complete human chromosome 8
Source: Nature. 2021 Apr 7;593(7857):101–7. doi: 10.1038/s41586-021-03420-7 (PMC8099727; doi:10.1038/s41586-021-03420-7)
Supplement: Supplementary file 5 — Differences in CHM13 and GRCh38 (hg38) chromosome 8 DEFA and DEFB genes. [file 41586_2021_3420_MOESM5_ESM.xlsx]

## Sheet: Sheet1
Supplementary Table 2. Differences in CHM13 and GRCh38 (hg38) chromosome 8 DEFA and DEFB genes.
		CHM13 chromosome 8 coordinate		% identity difference relative to GRCh38		# of indel events relative to GRCh38			# of inserted basepairs relative to GRCh38			# of deleted basepairs relative to GRCh38			# of mismatched basepairs relative to GRCh38			# of matching basepairs relative to GRCh38
Gene name	Lifted-over Transcript ID	Start	End	All bases	Gap-compressed	UTR	CDS	AA	UTR	CDS	AA	UTR	CDS	AA	UTR	CDS	AA	UTR	CDS	AA	ORF length (AA)
DEFB1	ENST00000297439.4	6625767	6633088	0.53	0.53	0	0	0	0	0	0	0	0	0	2	0	0	166	207	68	68
DEFA6	ENST00000297436.3	6679683	6681061	0	0	0	0	0	0	0	0	0	0	0	0	0	0	162	303	100	100
DEFA4	ENST00000297435.3	6690498	6692984	0.17	0.17	0	0	0	0	0	0	0	0	0	1	0	0	292	294	97	97
DEFA1	ENST00000382679.2	6732294	6734725	0	0	0	0	0	0	0	0	0	0	0	0	0	0	121	285	94	94
DEFA3	ENST00000327857.7	6751404	6753843	0.61	0.61	0	0	0	0	0	0	0	0	0	2	1	1	207	284	93	94
DEFA1B	ENST00000382689.7	6770521	6772950	0	0	0	0	0	0	0	0	0	0	0	0	0	0	206	285	94	94
DEFA5	ENST00000330590.4	6809911	6811343	0	0	0	0	0	0	0	0	0	0	0	0	0	0	169	285	94	94
DEFB4B	ENST00000318157.3	7143826	7145838	0	0	0	0	0	0	0	0	0	0	0	0	0	0	142	195	64	64
DEFB103B	ENST00000318124.3	7157864	7159325	0	0	0	0	0	0	0	0	0	0	0	0	0	0	314	204	67	67
DEFB104B	ENST00000316169.2	7199300	7204075	0	0	0	0	0	0	0	0	0	0	0	0	0	0	62	219	72	72
DEFB106B	ENST00000335186.3	7211483	7215423	0	0	0	0	0	0	0	0	0	0	0	0	0	0	138	198	65	65
DEFB105B	ENST00000334773.6	7216673	7218593	0.3	0.3	0	0	0	0	0	0	0	0	0	1	0	0	92	237	78	78
DEFB107B	ENST00000335021.2	7224846	7228849	0.26	0.26	0	0	0	0	0	0	0	0	0	0	1	1	176	212	69	70
DEFB130B	ENST00000437818.1	7662420	7669774	0	0	0	0	0	0	0	0	0	0	0	0	0	0	0	240	79	79
DEFB134	ENST00000526438.5	7743941	7747077	0.28	0.09	1	0	0	0	0	0	3	0	0	0	0	0	864	201	66	66
DEFB135	ENST00000382208.2	7755664	7757933	0	0	0	0	0	0	0	0	0	0	0	0	0	0	0	234	77	77
DEFB136	ENST00000382209.2	7765651	7766313	0	0	0	0	0	0	0	0	0	0	0	0	0	0	0	237	78	78
DEFB107A	ENST00000335021.2	11957676	11961679	0.26	0.26	0	0	0	0	0	0	0	0	0	1	0	0	175	213	70	70
DEFB105A	ENST00000334773.6	11967928	11969851	0	0	0	0	0	0	0	0	0	0	0	0	0	0	93	237	78	78
DEFB106A	ENST00000335186.3	11971101	11975055	0	0	0	0	0	0	0	0	0	0	0	0	0	0	138	198	65	65
DEFB104A	ENST00000314265.3	11982442	11987252	0.32	0.32	0	0	0	0	0	0	0	0	0	0	1	1	97	218	71	72
DEFB103A	ENST00000318124.3	12027195	12028655	0	0	0	0	0	0	0	0	0	0	0	0	0	0	314	204	67	67
DEFB4A	ENST00000302247.3	12040680	12042684	0	0	0	0	0	0	0	0	0	0	0	0	0	0	142	195	64	64
DEFB107C	ENST00000355602.3	12498200	12502162	0.31	0.31	0	0	0	0	0	0	0	0	0	1	0	0	110	213	70	70
DEFB105C	ENST00000335510.7	12508480	12510393	0	0	0	0	0	0	0	0	0	0	0	0	0	0	84	237	78	78
DEFB106C	ENST00000335479.2	12511672	12515568	0	0	0	0	0	0	0	0	0	0	0	0	0	0	118	198	65	65
DEFB104C	ENST00000314265.3	12522957	12527764	0	0	0	0	0	0	0	0	0	0	0	0	0	0	97	219	72	72
DEFB103C	ENST00000314357.4	12567951	12569222	0	0	0	0	0	0	0	0	0	0	0	0	0	0	125	204	67	67
Indel: Insertion/deletion
UTR: Untranslated region
CDS: Coding sequence
AA: Amino acid
