# Supplementary material for: The structure, function and evolution of a complete human chromosome 8
Source: Nature. 2021 Apr 7;593(7857):101–7. doi: 10.1038/s41586-021-03420-7 (PMC8099727; doi:10.1038/s41586-021-03420-7)
Supplement: Supplementary file 6 — CHM13 chromosome 8 centromeric mutation rate. [file 41586_2021_3420_MOESM6_ESM.xlsx]

## Sheet: Sheet1
Supplementary Table 6. CHM13 chromosome 8 centromeric mutation rate
CHM13 chr8 position (Mb)	Distance from the HOR array (Mb)	Chimpanzee centromere [H1]			Chimpanzee centromere [H2]			Orangutan centromere			Macaque centromere
		μ1	μ2	μ3	μ1	μ2	μ3	μ1	μ2	μ3	μ1	μ2	μ3
42.645	1.6	1.62e-08	2.28e-08	2.28e-08	1.62e-08	2.28e-08	2.28e-08	2.29e-08	3.28e-08	2.92e-08	2.69e-08	3.87e-08	3.31e-08
42.745	1.5	1.91e-08	2.7e-08	2.72e-08	1.91e-08	2.7e-08	2.72e-08	2.41e-08	3.45e-08	3.08e-08	2.63418e-08	3.79e-08	3.2e-08
42.845	1.4	2.04e-08	2.88e-08	2.98e-08	2.04e-08	2.88e-08	2.98e-08	2.53e-08	3.62e-08	3.3e-08	2.83697e-08	4.08e-08	3.67e-08
42.945	1.3	1.8e-08	2.54e-08	2.55e-08	1.8e-08	2.54e-08	2.55e-08	2.61e-08	3.73e-08	3.51e-08	2.72415e-08	3.92e-08	3.5e-08
43.045	1.2	1.62e-08	2.28e-08	2.31e-08	1.62e-08	2.28e-08	2.31e-08	2.45e-08	3.52e-08	3.31e-08	2.57688e-08	3.71e-08	3.23e-08
43.145	1.1	1.57761e-08	2.22e-08	2.39e-08	1.58e-08	2.22e-08	2.39e-08	2.4e-08	3.44e-08	3.07e-08	2.67761e-08	3.86e-08	3.38e-08
43.245	1	1.49744e-08	2.11e-08	2.21e-08	1.5e-08	2.11e-08	2.21e-08	2.5e-08	3.58e-08	3.16e-08	2.66684e-08	3.84e-08	3.47e-08
43.345	0.9	1.63835e-08	2.31e-08	2.33e-08	1.64e-08	2.31e-08	2.46e-08	2.39e-08	3.43e-08	3.16e-08	2.62723e-08	3.78e-08	3.35e-08
43.445	0.8	2.35323e-08	3.32e-08	3.46e-08	2.35e-08	3.31e-08	3.6e-08	2.82e-08	4.05e-08	3.76e-08	2.71471e-08	3.91e-08	3.3e-08
43.545	0.7	2.58076e-08	3.64e-08	3.81e-08	2.64e-08	3.72e-08	3.85e-08	2.97e-08	4.26e-08	3.92e-08
43.645	0.6	2.74697e-08	3.87e-08	3.8e-08	2.84e-08	4e-08	3.85e-08	4.78e-08	6.84e-08	5.86e-08
43.745	0.5	4.65044e-08	6.56e-08	6.75e-08	4.67e-08	6.59e-08	6.61e-08	6.61e-08	9.46e-08	8.16e-08
43.845	0.4	4.82631e-08	6.81e-08	7.17e-08	4.85e-08	6.84e-08	6.9e-08	5.32e-08	7.62e-08	7.06e-08
43.945	0.3	4.10366e-08	5.79e-08	6.12e-08	4.11e-08	5.79e-08	5.64e-08	4.34e-08	6.21e-08	5.96e-08
44.045	0.2	4.32636e-08	6.1e-08	6.56e-08	5.04e-08	7.11e-08	6.77e-08
44.145	0.1	4.6796e-08	4.63e-08	4.73e-08	6.95e-08	7.36e-08	6.85e-08
46.325	0	7.60573e-08	1.07e-07	1.03e-07	8.51e-08	1.2e-07	1.24e-07
46.425	0.1	8.36692e-08	1.18e-07	1.04e-07	8.43e-08	1.19e-07	1.15e-07
46.525	0.2	4.04295e-08	5.7e-08	5.13e-08	3.99e-08	5.63e-08	5.61e-08
46.625	0.3	4.49448e-08	6.34e-08	6.08e-08	4.5e-08	6.34e-08	6.37e-08
46.725	0.4	4.07326e-08	5.74e-08	5.53e-08	4.04e-08	5.69e-08	5.85e-08	5.46e-08	7.81e-08	6.45e-08
46.825	0.5	4.31681e-08	6.09e-08	5.88e-08	4.24e-08	5.98e-08	6.64e-08	4.29e-08	6.14e-08	5.42e-08
46.925	0.6	3.6512e-08	5.15e-08	5.26e-08	3.62e-08	5.11e-08	5.66e-08	4.06e-08	5.81e-08	5.32e-08
47.025	0.7	3.05221e-08	4.3e-08	4.51e-08	3.07e-08	4.33e-08	4.33e-08	3.8e-08	5.44e-08	5.02e-08	4.43867e-08	5.2e-08	4.33e-08
47.125	0.8	3.2425e-08	4.57e-08	4.6e-08	3.25e-08	4.59e-08	4.55e-08	3.19e-08	4.56e-08	4.16e-08	3.26057e-08	4.69e-08	4.17e-08
47.225	0.9	1.78571e-08	2.52e-08	2.69e-08	1.78e-08	2.51e-08	2.7e-08	3.15e-08	4.51e-08	4.24e-08	3.29156e-08	4.74e-08	4.18e-08
47.325	1	1.78368e-08	2.52e-08	2.53e-08	1.78e-08	2.52e-08	2.53e-08	3.23e-08	4.62e-08	4.33e-08	3.23495e-08	4.66e-08	4.08e-08
47.425	1.1	1.68444e-08	2.38e-08	2.36e-08	1.68e-08	2.38e-08	2.36e-08	2.47e-08	3.53e-08	3.17e-08	2.62783e-08	3.78e-08	3.37e-08
47.525	1.2	1.60778e-08	2.27e-08	2.41e-08	1.61e-08	2.27e-08	2.41e-08	2.21e-08	3.16e-08	2.83e-08	2.60487e-08	3.75e-08	3.27e-08
47.625	1.3	1.58753e-08	2.24e-08	2.33e-08	1.59e-08	2.24e-08	2.33e-08	2.64e-08	3.78e-08	3.32e-08	2.8663e-08	4.13e-08	3.61e-08
47.725	1.4	1.59745e-08	2.25e-08	2.33e-08	1.6e-08	2.25e-08	2.33e-08	2.58e-08	3.69e-08	3.41e-08	2.86755e-08	4.13e-08	3.55e-08
47.825	1.5	1.56383e-08	2.21e-08	2.27e-08	1.56e-08	2.21e-08	2.27e-08	2.26e-08	3.24e-08	3.13e-08	2.73613e-08	3.94e-08	3.47e-08
47.925	1.6	1.42948e-08	2.02e-08	2.1e-08	1.43e-08	2.02e-08	2.1e-08	2.15e-08	3.09e-08	2.85e-08	2.6237e-08	3.78e-08	3.27e-08
48.025	1.7	1.41944e-08	2e-08	2.11e-08	1.42e-08	2e-08	2.11e-08	2.24e-08	3.2e-08	2.92e-08	2.5989e-08	3.74e-08	3.22e-08
48.125	1.8	1.4699e-08	2.07e-08	2.12e-08	1.47e-08	2.07e-08	2.12e-08	2.31e-08	3.31e-08	3.09e-08	2.69858e-08	3.89e-08	3.43e-08
48.225	1.9	1.5322e-08	2.16e-08	2.16e-08	1.53e-08	2.16e-08	2.16e-08	2.29e-08	3.27e-08	3.08e-08	2.67254e-08	3.85e-08	3.46e-08
48.325	2	1.51013e-08	2.13e-08	2.12e-08	1.51e-08	2.13e-08	2.12e-08	2.27e-08	3.25e-08	2.89e-08	2.62314e-08	3.78e-08	3.32e-08
48.425	2.1	1.59505e-08	2.25e-08	2.26e-08	1.6e-08	2.25e-08	2.26e-08	2.42e-08	3.47e-08	3.1e-08	2.56367e-08	3.69e-08	3.17e-08
48.525	2.2	1.74281e-08	2.46e-08	2.54e-08	1.74e-08	2.46e-08	2.54e-08	2.86e-08	4.09e-08	3.71e-08	2.82713e-08	4.07e-08	3.73e-08
48.625	2.3	1.73734e-08	2.45e-08	2.54e-08	1.74e-08	2.45e-08	2.54e-08	2.62e-08	3.75e-08	3.37e-08	2.79037e-08	4.02e-08	3.66e-08
48.725	2.4	1.75043e-08	2.47e-08	2.5e-08	1.75e-08	2.47e-08	2.5e-08	2.22e-08	3.17e-08	2.9e-08	3.21655e-08	4.63e-08	3.96e-08
48.825	2.5	1.84151e-08	2.6e-08	2.64e-08	1.84e-08	2.6e-08	2.64e-08	2.25e-08	3.22e-08	2.99e-08	4.17449e-08	6.01e-08	4.99e-08
Mutation rates were computed assuming:
- The effective population size of human = 10,000
- Generation time = 20 or 29 years
- Divergence of human and chimpanzee = [4e6, 6e6] years
- Divergence of human and orangutan = [12e6, 14e6] years
- Divergence of human and macaque = [23e6, 25e6] years
μ1: For all regions, assume generation time = 20 and the upper bounds of divergence times
μ2: For all regions, assume generation time = 29 and the upper bounds of divergence times
μ3: For each regions, uniformly draw random values from the intervals of generation and divergence times
Values shown are the mean mutation rate over a 200 kb window with a 100 kb overlap
