# Supplementary material for: The structure, function and evolution of a complete human chromosome 8
Source: Nature. 2021 Apr 7;593(7857):101–7. doi: 10.1038/s41586-021-03420-7 (PMC8099727; doi:10.1038/s41586-021-03420-7)
Supplement: Supplementary file 7 — PacBio Iso-Seq datasets. [file 41586_2021_3420_MOESM7_ESM.xlsx]

## Sheet: Sheet1
Supplementary Table 7. PacBio Iso-Seq datasets.
Source	Accession	Library	SRA	Tissue	FLNCs	URL
ENCODE	ENCFF694INI	ENCLB095ZGG	SRX7509712	K562 erythroleukemia	639745	--
ENCODE	ENCFF763VZC	ENCLB846KPV	SRX7509713	K562 erythroleukemia	1371010	--
ENCODE	ENCFF288CJF	ENCLB678ULN	SRX7509722	HFFc6 fibroblast	1118967	--
ENCODE	ENCFF728ITF	ENCLB952ETR	SRX7509723	HFFc6 fibroblast	880468	--
ENCODE	ENCFF385QZZ	ENCLB794WCT	SRX7509724	HFFc6 fibroblast	1121461	--
ENCODE	ENCFF185VYD	ENCLB452TKV	SRX7509708	Heart left ventricle female adult (53 years)	542998	--
ENCODE	ENCFF427JDY	ENCLB443KZB	SRX7509720	HepG2 hepatocellular carcinoma	668990	--
ENCODE	ENCFF589SMB	ENCLB572FVU	SRX7509721	HepG2 hepatocellular carcinoma	1171260	--
ENCODE	ENCFF733RRO	ENCLB849DQR	SRX7509718	Left lung female child (16 years)	760066	--
ENCODE	ENCFF196WMM	ENCLB355PRN	SRX7509710	Left lung male adult (40 years)	787929	--
ENCODE	ENCFF281TNJ	ENCLB027JID	SRX7509717	Lymphoblastoid (GM12878)	689486	--
ENCODE	ENCFF329AYV	ENCLB713XRP	SRX7509716	Lymphoblastoid (GM12878)	684576	--
ENCODE	ENCFF450VAU	ENCLB200YVA	--	Lymphoblastoid (GM12878)	2137168	--
ENCODE	ENCFF475ORL	ENCLB133UBC	SRX7509715	Lymphoblastoid (GM12878)	793577	--
ENCODE	ENCFF694DIE	ENCLB735WVC	--	Lymphoblastoid (GM12878)	2538701	--
ENCODE	ENCFF902UIT	ENCLB521AXX	SRX7509714	Lymphoblastoid (GM12878)	747100	--
ENCODE	ENCFF511AVQ	ENCLB620TRY	SRX7509719	Mucosa of descending colon female adult (61 years)	722296	--
ENCODE	ENCFF187BTK	ENCLB995ZQY	SRX7509711	Ovary female adult (41 years)	407325	--
ENCODE	ENCFF318SKH	ENCLB904ZJV	SRX7509709	Right lobe of liver female child (16 years)	690170	--
In-house	--	--	SRR12544672	Testis (pooled)	685823	--
In-house	--	--	SRR12544673	Testis (pooled)	576854	--
In-house	--	--	SRR12524788	Fetal brain (pooled)	628764	--
In-house	--	--	SRR12524789	Fetal brain (pooled)	354903	--
In-house	--	--	SRR12519035	CHM13	1557833	--
In-house	--	--	SRR12519036	CHM13	2189019	--
PacBio	--	--	--	Alzheimer Brain	4277293	https://downloads.pacbcloud.com/public/dataset/Alzheimer2019_IsoSeq/
PacBio: Pacific Biosciences
