# Supplementary material for: The structure, function and evolution of a complete human chromosome 8
Source: Nature. 2021 Apr 7;593(7857):101–7. doi: 10.1038/s41586-021-03420-7 (PMC8099727; doi:10.1038/s41586-021-03420-7)
Supplement: Supplementary file 8 — Datasets generated and/or used in this study. [file 41586_2021_3420_MOESM8_ESM.xlsx]

## Sheet: Sheet2
Supplementary Table 9. Datasets generated and/or used in this study.
Datasets generated in this study
Species	Sample	Data type	BioProject	Accession #	URL	Reference
Human (Homo sapiens)	CHM13	Complete chromosome 8 sequence	PRJNA686384	CP061028	--	This study
		ONT	PRJNA559484	SRR12618224-SRR12618325	--	This study
		Strand-Seq	--	--	https://zenodo.org/record/3998125	This study
		Iso-Seq	PRJNA559484	SRR12519035, SRR12519036	--	This study
		CENP-A ChIP-seq	PRJNA559484	SRR13278681-SRR13278684	--	This study
	HG00733	ONT	PRJNA686388	SRR13356541-SRR13356542, SRR13362355-SRR13362359, SRR13362450-SRR13362451	--	This study
		PacBio HiFi	PRJEB36100	ERR3822935, ERR3861382-ERR3861387	--	This study
	Testis (pooled)	Iso-Seq with Teloprime	PRJNA659539	SRR12544672	--	This study
		Iso-Seq	PRJNA659539	SRR12544673	--	This study
	Fetal brain (pooled)	Iso-Seq with Teloprime	PRJNA659539	SRR12524788	--	This study
		Iso-Seq	PRJNA659539	SRR12524789	--	This study
Chimpanzee (Pan troglodytes)	Clint; S006007	ONT	PRJNA659034	SRR12552556-SRR12552568	--	This study
		PacBio HiFi	PRJNA659034	SRR12517369-SRR12517374, SRR12517378, SRR12517389-SRR12517390	--	This study
Orangutan (Pongo abelii)	Susie; PR01109	ONT	PRJNA659034	SRR12551266-SRR12551275	--	This study
		PacBio HiFi	PRJNA659034	SRR12517385-SRR12517387	--	This study
Macaque (Macaca mulatta)	AG07107	ONT	PRJNA659034	SRR12517382-SRR12517385	--	This study
		PacBio HiFi	PRJNA659034	SRR12517375-SRR12517377, SRR12517379-SRR12517381	--	This study
Previously published datasets
Species	Sample	Data type	BioProject	Accession #	URL	Reference
Human (Homo sapiens)	CHM13	ONT	PRJNA559484	SRR10035573-SRR12564439	--	Miga et al., Nature, 2020
		PacBio HiFi	PRJNA530776	SRR11292120-SRR11292123	--	Nurk et al., Genome Res, 2020
		Illumina	PRJNA269593	SRR1997411, SRR3189741-SRR3189743	--	Schneider et al., Genome Res, 2017
		Bionano DLS	PRJNA269593	SUPPF_0000002917	--	Miga et al., Nature, 2020
	HG00733	ONT	PRJEB37264	ERR3988486-ERR3988488	--	Shafin et al., Nat Biotechnol, 2020
	MS4221	CENP-A ChIP-Seq	PRJNA191094	SRR766738, SRR766741	--	Hasson et al., Nat Struct Mol Biol, 2013
	IMS13q	CENP-A ChIP-Seq	PRJNA191094	SRR766737, SRR766740	--	Hasson et al., Nat Struct Mol Biol, 2013
Orangutan (Pongo abelii)	Susie; PR01109	Illumina	PRJNA369439	SRR6029680	--	Kronenberg et al., Science, 2018
Publicly available datasets
Species	Sample	Data type	BioProject	Accession #	URL	Reference
Human (Homo sapiens)	K562	Iso-Seq	PRJNA30709	SRR10838645, SRR10838646	--	Unpublished
	HFFc6	Iso-Seq	PRJNA30709	SRR10838655-SRR10838657	--	Unpublished
	HepG2	Iso-Seq	PRJNA30709	SRR10838653, SRR10838654	--	Unpublished
	GM12878	Iso-Seq	PRJNA30709	SRR10838647-SRR10838650, ENCLB200YVA, ENCLB735WVC	--	Unpublished
	Heart left ventricl female adult (53 years)	Iso-Seq	PRJNA30709	SRR10838641	--	Unpublished
	Left lung female child (16 years)	Iso-Seq	PRJNA30709	SRR10838651	--	Unpublished
	Left lung male adult (40 years)	Iso-Seq	PRJNA30709	SRR10838643	--	Unpublished
	Mucosa of descending colon female adult (61 years)	Iso-Seq	PRJNA30709	SRR10838652	--	Unpublished
	Ovary female adult (41 years)	Iso-Seq	PRJNA30709	SRR10838644	--	Unpublished
	Right lobe of liver female child (16 years)	Iso-Seq	PRJNA30709	SRR10838642	--	Unpublished
	Alzheimer brain	Iso-Seq	--	--	https://downloads.pacbcloud.com/public/dataset/Alzheimer2019_IsoSeq/	Unpublished
Chimpanzee (Pan troglodytes)	Clint; S006007	Illumina	PRJEB18078	ERR1759383-ERR1759395	--	Unpublished
Macaque (Macaca mulatta)	AG07107	Illumina	PRJNA476474	SRR11467824	--	Unpublished
ONT: Oxford Nanopore Technologies
PacBio: Pacific Biosciences
HiFi: High-Fidelity
DLS: Direct Label and Stain
