# Supplementary material for: The structure, function and evolution of a complete human chromosome 8
Source: Nature. 2021 Apr 7;593(7857):101–7. doi: 10.1038/s41586-021-03420-7 (PMC8099727; doi:10.1038/s41586-021-03420-7)
Supplement: Supplementary file 9 — CHM13 BACs used in this study. [file 41586_2021_3420_MOESM9_ESM.xlsx]

## Sheet: bacs_for_glennis_table
Supplementary Table 9. CHM13 BACs used in this study.
BAC clone	Accession
VMRC59-104N14	AC279633.1
VMRC59-104N14	AC270776.1
VMRC59-107P03	AC279646.1
VMRC59-108G15	AC280318.1
VMRC59-10C15	AC279454.1
VMRC59-111A21	AC280325.1
VMRC59-111C10	AC279626.1
VMRC59-111K08	AC279674.1
VMRC59-113A17	AC279685.1
VMRC59-114G17	AC270770.1
VMRC59-121O08	AC279568.1
VMRC59-128J21	AC279587.1
VMRC59-133G15	AC279546.1
VMRC59-151D14	AC279665.1
VMRC59-151N03	AC280323.1
VMRC59-165F22	AC279583.1
VMRC59-165G16	AC279426.1
VMRC59-166D08	AC279663.1
VMRC59-169M07	AC280324.1
VMRC59-170B06	AC280316.1
VMRC59-174D7	AC270131.1
VMRC59-174I11	AC279618.1
VMRC59-175F05	AC279559.1
VMRC59-177A18	AC280317.1
VMRC59-178H19	AC275544.1
VMRC59-180M11	AC275582.1
VMRC59-191B04	AC279435.1
VMRC59-198A5	AC275600.1
VMRC59-1E15	AC279450.1
VMRC59-205P8	AC275570.1
VMRC59-221J23	AC279627.1
VMRC59-227L24	AC279715.1
VMRC59-228P04	AC279486.1
VMRC59-22A13	AC280321.1
VMRC59-22D01	AC280322.1
VMRC59-235E04	AC279461.1
VMRC59-235G08	AC279655.1
VMRC59-274P02	AC279543.1
VMRC59-275E12	AC279697.1
VMRC59-279A20	AC279433.1
VMRC59-290I17	AC270458.1
VMRC59-302H4	AC270135.1
VMRC59-307G10	AC279589.1
VMRC59-327A05	AC279463.1
VMRC59-353G15	AC275632.1
VMRC59-368E9	AC275580.1
VMRC59-369K08	AC279669.1
VMRC59-403F12	AC280319.1
VMRC59-416B10	AC279483.1
VMRC59-427C05	AC279424.1
VMRC59-432D10	AC279434.1
VMRC59-433K07	AC279429.1
VMRC59-440G13	AC279553.1
VMRC59-450I14	AC270764.1
VMRC59-450O11	AC279557.1
VMRC59-456F04	AC279561.1
VMRC59-45E13	AC279549.1
VMRC59-475B21	AC275606.1
VMRC59-492P13	AC279535.1
VMRC59-511M13	AC279672.1
VMRC59-520D12	AC279451.1
VMRC59-61J02	AC279436.1
VMRC59-69D17	AC279551.1
VMRC59-73H15	AC280314.1
VMRC59-81I15	AC280315.1
VMRC59-8D14	AC279668.1
